# Supplementary material for: Disease Management Maintains Adequate Chlorophyll a Fluorescence and Enhances Wheat Grain Technological Quality
Source: Plants (Basel). 2026 Feb 25;15(5):688. doi: 10.3390/plants15050688 (PMC12987033; doi:10.3390/plants15050688)
Supplement: Supplementary file 1 [file plants-15-00688-s001.zip]

Archive with 4 entries (3 files):
- plants-4114932-supplementary/
- plants-4114932-supplementary/plants-4114932-supplementary.pdf
- plants-4114932-supplementary/Table S1.docx
- plants-4114932-supplementary/Table S2.docx
